# Supplementary material for: Caecal microbiota compositions from 7-day-old chicks reared in high-performance and low-performance industrial farms and systematic culturomics to select strains with anti-Campylobacter activity
Source: PLoS One. 2020 Aug 24;15(8):e0237541. doi: 10.1371/journal.pone.0237541 (PMC7446796; doi:10.1371/journal.pone.0237541)
Supplement: S1 Table — Three low-abundant families under 0.1% (Mogibacteriaceae, Dehalobacteriaceae and Staphylococcaceae) were removed from the table. ‘-’: not detected. (XLSX) [file pone.0237541.s004.xlsx]

## Sheet: Table S1
	Family	Farm #1	Farm #2	Farm #3	Mean value
	Lachnospiraceae	47.5 ± 10.2 %	50.3 ± 10.5 %	31.6 ± 12.2 %	43.1 ± 10.1 %
	Ruminococcaceae	24.7 ± 9.9 %	25.8 ± 15.1 %	49.0 ± 17.4 %	33.1 ± 13.7 %
	Lactobacillaceae	11.4 ± 6.4 %	6.9 ± 5.4 %	7.7 ± 9.1 %	8.6 ± 2.4 %
	Enterobacteriaceae	4.1 ± 3.9 %	14.2 ± 10.3 %	4.3 ± 9.4 %	7.5 ± 5.8 %
	Bacteroidaceae	8.7 ± 12.4 %	0.1 ± 0.2 %	-	2.9 ± 5.0 %
	Enterococcaceae	1.7 ± 0.9 %	1.2 ± 1.2 %	0.6 ± 0.8 %	1.2 ± 0.6 %
	Erysipelotrichaceae	1.3 ± 0.6 %	1.1 ± 0.9 %	0.9 ± 0.9 %	1.1 ± 0.2 %
	Bacillaceae	0.2 ± 0.3 %	-	1.7 ± 5.2 %	0.6 ± 0.9 %
	Campylobacteraceae	-	-	1.8 ± 1.5 %	0.6 ± 1.0 %
	Clostridiaceae	0.4 ± 0.5 %	0.1 ± 0.2 %	0.2 ± 0.2 %	0.2 ± 0.1 %
	Rikenellaceae	-	-	0.7 ± 0.9 %	0.2 ± 0.4 %
	Coriobacteriaceae	-	-	0.5 ± 0.4 %	0.2 ± 0.3 %
	Bifidobacteriaceae	-	-	0.5 ± 1.0 %	0.2 ± 0.3 %
	Anaeroplasmataceae	-	-	0.2 ± 0.6 %	0.1 ± 0.1 %
	Streptococcaceae	-	0.2 ± 0.3 %	0.1 ± 0.1 %	0.1 ± 0.1 %
	Christensenellaceae	-	-	0.2 ± 0.1 %	0.1 ± 0.1 %
	Eubacteriaceae	-	-	0.1 ± 0.1 %	-
