# Supplementary material for: Caecal microbiota compositions from 7-day-old chicks reared in high-performance and low-performance industrial farms and systematic culturomics to select strains with anti-Campylobacter activity
Source: PLoS One. 2020 Aug 24;15(8):e0237541. doi: 10.1371/journal.pone.0237541 (PMC7446796; doi:10.1371/journal.pone.0237541)
Supplement: S2 Table — Erythromycin (ERY), Ciprofloxacin (CIP), Gentamycin (GEN), Vancomycin (VAN), Sulfamethoxazole (SX) and Neomycin (NEO) were used in the media to select a diversity of species. Heat exposure (80°C for 20 min) and 70% ethanol exposure for 1 or 4h were used to select sporulated bacteria. (XLSX) [file pone.0237541.s005.xlsx]

## Sheet: Table S2
	MALDI-TOF identification	Number (and percentages) of isolates corresponding to this identification	Selection treatments	Culture conditions
	Farm #1
	Anaerotruncuns colihominis	1 (0.5%)	SX	mGAM
	Bacillus horneckiae	1 (0.5%)	heat	LB
	Bacillus licheniformis	1 (0.5%)	heat	LB
	Clostridioides difficile	1 (0.5%)	1h EtOH	mGAM + rumen + st
	Clostridium paraputrificum	5 (2.3%)	1h or 4h EtOH	mGAM + rumen + st
	Enterococcus casseliflavus	1 (0.5%)	heat	LB
	Enterococcus durans	1 (0.5%)	VAN	mGAM
	Enterococcus gallinarum	10 (4.6%)	none, SX, VAN, NEO, CIP, ERY+SX, ERY+SX	mGAM
	Enterococcus hirae	9 (4.1%)	none, ERY, VAN, GEN, SX, heat	mGAM or LB
	Enterococcus sp	1 (0.5%)	SX	mGAM
	Escherichia coli	10 (4.6%)	VAN, ERY, SX, CIP, ERY+SX	mGAM
	Lactobacillus crispatus	6 (2.7%)	CIP, GEN, SX, ERY+SX	mGAM
	Lactobacillus jonhsonii	1 (0.5%)	none, ERY+CIP	LBS, mGAM
	Lactobacillus salivarius	1 (0.5%)	ERY	mGAM
	Paenibacillus amylolyticus	1 (0.5%)	heat	LB
	Proteus mirabilis	2 (0.9%)	VAN	mGAM
	not identified	118 (54.1%)
	< 100 pics	48 (22.0%)
	Farm #2
	Bacillus licheniformis	1 (0.8%)	1h EtOH	mGAM + rumen + st
	Clostridium ramosum	4 (3.1%)	none, 1h or 4h EtOH	mGAM or mGAM + rumen + st
	Enterococcus avium/raffinosus	5 (3.8%)	none, heat	mGAM or LB
	Enterococcus faecium	1 (0.8%)	heat	mGAM
	Escherichia coli	22 (16.8%)	none, ERY, GEN, VAN, ERY+SX	mGAM or mGAM + rumen + st
	Klebsiella pneumoniae	10 (7.6%)	ERY, GEN, VAN, ERY+SX	mGAM
	Lactobacillus crispatus	9 (6.9%)	none, CIP, SX, ERY+CIP	mGAM or LBS
	Lactobacillus johnsonii	1 (0.8%)	ERY+CIP	mGAM
	Proteus mirabilis	3 (2.3%)	none	mGAM
	not identified	66 (47.1%)
	< 100 pics	18 (12.9%)
