# Supplementary material for: Caecal microbiota compositions from 7-day-old chicks reared in high-performance and low-performance industrial farms and systematic culturomics to select strains with anti-Campylobacter activity
Source: PLoS One. 2020 Aug 24;15(8):e0237541. doi: 10.1371/journal.pone.0237541 (PMC7446796; doi:10.1371/journal.pone.0237541)
Supplement: S3 Table — The capacity of closest described species to form spore was investigated in the literature and is reported in column L. Number of isolates corresponding to one specific taxonomic affiliation based on 16S rRNA gene analysis and MALDI-TOF spectra similarities are indicated in columns M and N. (XLSX) [file pone.0237541.s006.xlsx]

## Sheet: Table S3
	Unique sequence identifier & corresponding GenBank accession number		16S-encoding sequence analysis							Phylogenetic affiliation (Phylum: Family)	Spore formation in the literature	nbr of isolates in 16S identification group	Number of homologues	TOTAL	Selection treatments	Culture conditions	Nbr of isolates/family
	Isolate	16S GenBank accession number	Closest described species	Accession nbr	Score	E-value	Identities	% ID	Gaps
	Farm #1
	PCK036	MN913803	Bifidobacterium pseudolongum PV8-2	CP007457.1	2665 bits(1443)	0.0	1448/1450	0.99	1/1450(0%)	Actinobacteria: Bifidobacteriaceae	no	1	0	1	Neo	mGAM	1
	PCK108	MN913844	Bacillus licheniformis Al-Dhabi-53	KJ699395.1	1053 bits(570)	0.0	570/570	1	0/570(0%)	Firmicutes: Bacillaceae	yes	1	0	1	EtOH for 1h	mGAM + rumen	4
	PCK150	MN913853	Bacillus licheniformis L43	KU551165.1	2446 bits(1324)	0.0	1324/1324	1	0/1324(0%)		yes	1	0	1	heat	LB
	PCK049	MN913815	Bacillus horneckiae As-14	JF895488.1	1024 bits(554)	0.0	554/554	1	0/554(0%)		yes	1	0	1	heat	LB
	PCK054	MN913819	Bacillus subtilis strain ZD01	CP046448.1	2486 bits(1346)	0.0	1349/1350	0.99	1/1350(0%)		yes	1	0	1	heat	LB
	PCK079	MN913836	Clostridium paraputrificum JCM 5237	AB627080.1	2495 bits(1351)	0.0	1351/1351	1	0/1351(0%)	Firmicutes: Clostridiaceae	yes	6	1	7	EtOH for 1h or 4h	mGAM or mGAM + rumen or mGAM + rumen + st	7
	PCK057	MN913822	Enterococcus casseliflavus EC291	CP046123.1	2187 bits(1184)	0.0	1201/1208	0.99	5/1208(0%)	Firmicutes: Enterococcaceae	no	1	1	2	heat, SX or EtOH for 1h or 4h	LB, mGAM	25
	PCK058	MN913823	Enterococcus gallinarum FDAARGOS_728	CP046307.1	2296 bits(1243)	0.0	1247/1249	0.99	1/1249(0%)		no	1	9	10	none, CIP, SX, VAN, Neo, ERY + SX, ERY + SX	mGAM
	PCK059	MN913824	Enterococcus hirae LIB 04	MN372074.1	2495 bits(1351)	0.0	1351/1351	1	0/1351(0%)		no	3	7	10	none, ERY, VAN, GEN, SX, heat	mGAM, LB
	PCK069	MN913833	Enterococcus durans VRE	CP042598.1	2372 bits(1284)	0.0	1301/1311	0.99	4/1311(0%)		no	1	2	3	VAN	mGAM
	PCK001	MN913773	Massiliomicrobiota timonensis SN16	NR_144738.1	2627 bits(1422)	0.0	1424/1425	0.99	0/1425(0%)	Firmicutes: Erysipelotrichaceae	no info	1	1	2	none or EtOH for 4h	mGAM or mGAM + rumen	24
	PCK012	MN913783	Massiliomicrobiota timonensis SN16	NR_144738.1	2418 bits(1309)	0.0	1371/1402	0.98	4/1402(0%)		no info	1	0	1	EtOH for 4h	mGAM + rumen
	PCK120	MN913846	[Clostridium] saccharogumia SDG-Mt85-3Db	NR_043550.1	2008 bits(1087)	0.0	1192/1245	0.96	0/1245(0%)		yes	1	3	4	CIP, GEN or ERY + SX	mGAM
	PCK022	MN913792	[Clostridium] spiroforme JCM 1432	NR_114393.1	2651 bits(1435)	0.0	1447/1452	0.99	4/1452(0%)		yes	14	1	15	ERY, CIP, GEN, ERY + CIP, SX or EtOH for 4h	mGAM or mGAM + rumen or mGAM + rumen + st
	PCK033	MN913800	[Clostridium] saccharogumia SDG-Mt85-3Db	NR_043550.1	2158 bits(1168)	0.0	1314/1387	0.95	0/1387(0%)		no	1	0	1	GEN	mGAM
	PCK004	MN913776	[Clostridium] innocuum I46	KR364751.1	2662 bits(1441)	0.0	1449/1454	0.99	1/1454(0%)		yes	1	0	1	EtOH for 1h	mGAM + rumen + st
	PCK011	MN913782	[Clostridium] amygdalinum BN-1	MF188177.1	2294 bits(1242)	0.0	1379/1447	0.95	1/1447(0%)	Firmicutes: Lachnospiraceae	yes	1	0	1	EtOH for 4h	mGAM + rumen	48
	PCK123	MN913847	[Ruminococcus] torques	AB910746.1	1602 bits(867)	0.0	964/1010	0.95	10/1010(0%)		no	1	0	1	ERY + SX	mGAM
	PCK137	MN913850	[Ruminococcus] torques	AB910746.1	2217 bits(1200)	0.0	1282/1323	0.97	2/1323(0%)		no	1	0	1	ERY + SX	mGAM
	PCK161	MN913855	Blautia hominis KB1	NR_163637.1	2158 bits(1168)	0.0	1290/1350	0.96	5/1350(0%)		yes	2	0	2	GEN	mGAM
	PCK162	MN913856	Blautia sp. Ser8	GU124472.1	1541 bits(834)	0.0	926/972	0.95	3/972(0%)		no info	1	0	1	GEN	mGAM
	PCK164	MN913857	Blautia producta PMF1	CP035945.1	1947 bits(1054)	0.0	1274/1396	0.91	8/1396(0%)		may be produced	2	0	2	GEN or ERY + CIP	mGAM
	PCK170	MN913859	Blautia coccoides Ga-1	KX594322.1	1432 bits(775)	0.0	879/931	0.94	1/931(0%)		yes	2	0	2	ERY + CIP	mGAM
	PCK183	MN913862	[Ruminococcus] torques	AB910746.1	2252 bits(1219)	0.0	1340/1407	0.95	6/1407(0%)		no	1	0	1	CIP	mGAM
	PCK192	MN913863	[Clostridium] saccharolyticum WM1	NR_102852.1	2109 bits(1142)	0.0	1297/1377	0.94	2/1377(0%)		yes	1	0	1	ERY + CIP	mGAM
	PCK002	MN913774	Drancourtella massiliensis GD1	NR_144722.1	2278 bits(1233)	0.0	1373/1442	0.95	7/1442(0%)		yes	1	0	1	EtOH for 1h	mGAM
	PCK021	MN913791	Blautia hansenii DSM 20583	CP022413.2	2314 bits(1253)	0.0	1363/1418	0.96	0/1418(0%)		no	1	0	1	CIP	mGAM
	PCK024	MN913793	Blautia hansenii DSM 20583	CP022413.2	2246 bits(1216)	0.0	1326/1380	0.96	3/1380(0%)		no	1	5	6	ERY	mGAM
	PCK026	MN913795	Blautia sp. SG772	MH127966.1	1947 bits(1054)	0.0	1215/1294	0.94	5/1294(0%)		no info	6	1	7	ERY, CIP, Neo, ERY + CIP	mGAM
	PCK027	MN913796	[Ruminococcus] torques	AB910746.1	2235 bits(1210)	0.0	1321/1378	0.96	0/1378(0%)		no	2	0	2	CIP or GEN	mGAM
	PCK028	MN913797	[Clostridium] amygdalinum BN-1	MF188177.1	2342 bits(1268)	0.0	1387/1446	0.96	1/1446(0%)		yes	1	2	3	CIP	mGAM
	PCK003	MN913775	Clostridium lentocellum DSM 5427	CP002582.1	2226 bits(1205)	0.0	1396/1489	0.94	11/1489(0%)		yes	1	0	1	EtOH for 1h	mGAM + rumen + st
	PCK030	MN913798	[Ruminococcus] torques	AB910746.1	2324 bits(1258)	0.0	1356/1404	0.97	4/1404(0%)		no	4	0	4	CIP, VAN or ERY + CIP	mGAM
	PCK032	MN913799	Clostridiales sp. SM4/1	FP929060.1	2542 bits(1376)	0.0	1376/1376	1	0/1376(0%)		no info	1	0	1	GEN	mGAM
	PCK034	MN913801	Blautia coccoides JCM 1395	NR_104700.1	2207 bits(1195)	0.0	1329/1396	0.95	2/1396(0%)		yes	8	0	8	ERY, CIP, Neo, GEN or EtOH for 1h	mGAM or mGAM + rumen + st
	PCK006	MN913778	[Clostridium] sphenoides JCM 1415	LT630003.1	2220 bits(1202)	0.0	1346/1418	0.95	0/1418(0%)		yes	1	0	1	EtOH for 1h	mGAM + rumen + st
	PCK007	MN913779	Blautia producta ATCC 27340	NR_113270.1	2244 bits(1215)	0.0	1398/1487	0.94	14/1487(0%)		may be produced	1	0	1	EtOH for 4h	mGAM
	PCK154	MN913854	Lactobacillus vaginalis DoxG3	GQ422709.1	2615 bits(1416)	0.0	1420/1424	0.99	0/1424(0%)	Firmicutes: Lactobacillaceae	no	1	0	1	ERY + CIP	mGAM	24
	PCK178	MN913860	Lactobacillus crispatus CIP 104459	MN744551.1	2641 bits(1430)	0.0	1435/1437	0.99	1/1437(0%)		no	1	0	1	CIP	mGAM
	PCK038	MN913804	Lactobacillus gallinarum DPN164	KU311639.1	2134 bits(1155)	0.0	1158/1161	0.99	0/1161(0%)		no	1	0	1	ERY	mGAM
	PCK039	MN913805	Lactobacillus salivarius JCM1046	CP007646.1	2527 bits(1368)	0.0	1370/1371	0.99	0/1371(0%)		no	2	10	12	none or ERY, CIP, VAN, SX, ERY + SX or ERY + CIP	Lactobacillus Medium or mGAM
	PCK040	MN913806	Lactobacillus johnsonii ALB-7	LC511019.1	2575 bits(1394)	0.0	1394/1394	1	0/1394(0%)		no	1	0	1	none	Lactobacillus Medium
	PCK041	MN913807	Lactobacillus johnsonii ALB-7	LC511019.1	2567 bits(1390)	0.0	1393/1394	0.99	1/1394(0%)		no	1	2	3	none, VAN or ERY + CIP	mGAM
	PCK045	MN913811	Lactobacillus crispatus CIP 104459	MN744551.1	2412 bits(1306)	0.0	1315/1320	0.99	2/1320(0%)		no	1	4	5	ERY + SX, CIP, GEN, SX	mGAM
	PCK193	MN913864	Paenibacillus lactis HBUM03308	MF662252.1	2501 bits(1354)	0.0	1359/1362	0.99	0/1362(0%)	Firmicutes: Paenibacillaceae	yes	1	0	1	heat	LB	5
	PCK060	MN913825	Paenibacillus amylolyticus CB46d	MH603872.1	2087 bits(1130)	0.0	1147/1155	0.99	1/1155(0%)		yes	1	0	1	heat	LB
	PCK063	MN913828	Paenibacillus lactis MB 1871	NR_025739.1	2296 bits(1243)	0.0	1261/1269	0.99	6/1269(0%)		yes	1	0	1	heat	LB
	PCK064	MN913829	Paenibacillus lactis LG2	KF607091.1	922 bits(499)	0.0	502/503	0.99	1/503(0%)		yes	1	0	1	heat	LB
	PCK065	MN913830	Paenibacillus odorifer DSM 15391	CP009428.1	2152 bits(1165)	0.0	1181/1189	0.99	3/1189(0%)		yes	1	0	1	heat	LB
	PCK083	MN913838	Clostridioides difficile Mta-79	CP042267.1	2314 bits(1253)	0.0	1281/1293	0.99	7/1293(0%)	Firmicutes: Peptostreptococcaceae	yes	2	0	2	EtOH for 1h	mGAM + rumen + st	2
	PCK010	MN913781	[Clostridium] leptum DSM 753	NR_114789.1	1973 bits(1068)	0.0	1197/1260	0.95	6/1260(0%)	Firmicutes: Ruminococcaceae	yes	1	0	1	EtOH for 4h	mGAM + rumen	60
	PCK106	MN913843	Flavonifractor plautii 265	NR_029356.1	2324 bits(1258)	0.0	1259/1260	0.99	0/1260(0%)		may be produced	1	4	5	EtOH for 1h or 4h	mGAM or mGAM + rumen or mGAM + rumen + st
	PCK013	MN913784	Agathobaculum desmolans ATCC 43058	NR_044644.2	2250 bits(1218)	0.0	1334/1401	0.95	4/1401(0%)		no	1	0	1	EtOH for 4h	mGAM + rumen + st
	PCK025	MN913794	Fournierella massiliensis AT2	NR_156911.1	2571 bits(1392)	0.0	1426/1446	0.99	1/1446(0%)		no	5	0	5	ERY, CIP, GEN, ERY + CIP	mGAM
	PCK035	MN913802	Anaerotruncus colihominis HKU19	DQ002932.1	2575 bits(1394)	0.0	1413/1422	0.99	1/1422(0%)		no	2	1	3	Neo or SX	mGAM
	PCK046	MN913812	Pseudoflavonifractor capillosus ATCC 29799	NR_025670.1	2357 bits(1276)	0.0	1332/1359	0.98	3/1359(0%)		may be produced	5	2	7	ERY, CIP, VAN or EtOH for 1h	mGAM or mGAM + rumen + st
	PCK047	MN913813	Flavonifractor plautii YL31	CP015406.2	2331 bits(1262)	0.0	1343/1382	0.97	5/1382(0%)		may be produced	1	6	7	VAN, GEN, ERY + SX, ERY + CIP	mGAM
	PCK005	MN913777	Flintibacter sp. KGMB00164	CP044227.1	2531 bits(1370)	0.0	1440/1475	0.98	1/1475(0%)		may be produced	2	0	2	ERY + CIP or EtOH for 1h	mGAM or mGAM + rumen + st
	PCK081	MN913837	Flavonifractor plautii YL31	CP015406.2	743 bits(402)	0.0	432/446	0.97	3/446(0%)		may be produced	5	4	9	EtOH for 1h or 4h	mGAM or mGAM + rumen or mGAM + rumen + st
	PCK009	MN913780	Anaeromassilibacillus senegalensis mt9	NR_144727.1	2130 bits(1153)	0.0	1306/1381	0.95	5/1381(0%)		yes	2	17	19	EtOH for 1h or 4h	mGAM or mGAM + rumen or mGAM + rumen + st
	PCK090	MN913840	Flavonifractor plautii aK2	HQ455040.1	2124 bits(1150)	0.0	1160/1164	0.99	4/1164(0%)		may be produced	1	0	1	EtOH for 4h	mGAM + rumen
	PCK168	MN913858	Staphylococcus epidermidis P32_BA1H	MK883070.1	2628 bits(1423)	0.0	1423/1423	1	0/1423(0%)	Firmicutes: Staphylococcaceae	no	1	0	1	ERY + CIP	mGAM	1
	PCK066	MN913831	Escherichia coli CCFM8342	KJ803899.1	941 bits(509)	0.0	509/509	1	0/509(0%)	Proteobacteria: Enterobaciaceae	no	1	0	1	ERY	mGAM	9
	PCK088	MN913839	Escherichia coli AQ15	CP043487.1	2427 bits(1314)	0.0	1317/1320	0.99	0/1320(0%)		no	2	6	8	none, VAN or ERY or ERY + SX or SX or CIP	mGAMm
	PCK067	MN913832	Proteus mirabilis ENT1301	CP044135.1	2383 bits(1290)	0.0	1293/1294	0.99	1/1294(0%)	Proteobacteria: Morganellaceae	no	1	1	2	none, VAN	mGAM	2
	Farm #2
	PCK208	MN913865	Bacillus licheniformis BB10	JN391533.1	2058 bits(1114)	0.0	1119/1122	0.99	1/1122(0%)	Firmicutes: Bacillaceae	yes	1	0	1	EtOH for 1h	mGAM + rumen + st	5
	PCK051	MN913816	Bacillus licheniformis P8_B2	CP045814.1	2226 bits(1205)	0.0	1212/1216	0.99	2/1216(0%)		yes	1	0	1	EtOH for 1h	mGAMm or mGAM + rumen
	PCK052	MN913817	Bacillus niabensis XJ-1	HM631829.1	893 bits(483)	0.0	483/483	1	0/483(0%)		yes	1	0	1	heat	LB
	PCK053	MN913818	Bacillus pumilus SH-B9	CP011007.1	915 bits(495)	0.0	495/495	1	0/495(0%)		yes	1	0	1	heat	LB
	PCK055	MN913820	Bacillus thermoamylovorans R-7499	AY373320.1	2361 bits(1278)	0.0	1280/1281	0.99	0/1281(0%)		yes	1	0	1	EtOH for 1h	mGAM + rumen
	PCK258	MN913868	Enterococcus gallinarum FDAARGOS_728	CP046307.1	1173 bits(635)	0.0	635/635	1	0/635(0%)	Firmicutes: Enterococcaceae	no	1	0	1	none	mGAM	7
	PCK259	MN913824	Enterococcus hirae LIB 04	MN372074.1	2495 bits(1351)	0.0	1351/1351	1	0/1351(0%)		no	1	0	1	heat	LB
	PCK073	MN913834	Enterococcus faecium AHC4	MN749966.1	2327 bits(1260)	0.0	1275/1287	0.99	2/1287(0%)		no	1	0	1	heat	LB
	PCK074	MN913835	Enterococcus avium strain Kerala14	MK934665.1	2309 bits(1250)	0.0	1268/1283	0.99	2/1283(0%)		no	1	3	4	none and heat	mGAM or LB
	PCK016	MN913787	Erysipelatoclostridium ramosum CM-C50	EU869233.1	2619 bits(1418)	0.0	1418/1418	1	0/1418(0%)	Firmicutes: Erysipelotrichaceae	yes	3	0	3	EtOH for 1h or 4h	mGAM or mGAM + rumen + st	8
	PCK222	MN913866	[Clostridium] spiroforme JCM 1432	NR_114393.1	2656 bits(1438)	0.0	1440/1441	0.99	0/1441(0%)		yes	1	4	5	EtOH for 1h	mGAM + rumen + st
	PCK018	MN913788	[Ruminococcus] torques	AB910746.1	2187 bits(1184)	0.0	1277/1323	0.97	2/1323(0%)	Firmicutes: Lachnospiraceae	no	3	0	3	EtOH for 1h or 4h	mGAM + rumen	12
	PCK181	MN913861	Faecalicatena orotica DSM 1287	NR_117130.1	2185 bits(1183)	0.0	1328/1402	0.95	3/1402(0%)		yes	1	4	5	EtOH for 1h or 4h	mGAM + rumen + st
	PCK020	MN913790	Faecalimonas umbilicata	LC279527.1	2200 bits(1191)	0.0	1322/1386	0.95	6/1386(0%)		no	1	0	1	EtOH for 4h	mGAM + rumen + st
	PCK237	MN913850	[Ruminococcus] torques	AB910746.1	2217 bits(1200)	0.0	1282/1323	0.97	2/1323(0%)		no	1	0	1	Ery + CIP	mGAM
	PCK095	MN913841	Sellimonas intestinalis HF3088	MG015712.1	2025 bits(1096)	0.0	1197/1247	0.96	4/1247(0%)		no	1	1	2	EtOH for 1h or 4h	mGAM
	PCK148	MN913851	Lactobacillus johnsonii ALB-7	LC511019.1	2440 bits(1321)	0.0	1336/1342	0.99	6/1342(0%)	Firmicutes: Lactobacillaceae	no	1	0	1	CIP	mGAM	24
	PCK240	MN913806	Lactobacillus johnsonii ALB-7	LC511019.1	2575 bits(1394)	0.0	1394/1394	1	0/1394(0%)		no	2	0	2	none or ERY + CIP	Lactobacillus Medium or mGAM
	PCK245	MN913867	Lactobacillus crispatus CIP 104459	MN744551.1	2073 bits(1122)	0.0	1127/1129	0.99	2/1129(0%)		no	1	8	9	none, CIP, SX, ERY + CIP	Lactobacillus Medium or mGAM
	PCK254	MN913854	Lactobacillus vaginalis DoxG3	GQ422709.1	2615 bits(1416)	0.0	1420/1424	0.99	0/1424(0%)		no	1	0	1	ERY + CIP	mGAM
	PCK278	MN913860	Lactobacillus crispatus CIP 104459	MN744551.1	2641 bits(1430)	0.0	1435/1437	0.99	1/1437(0%)		no	4	0	4	none	Lactobacillus medium
	PCK042	MN913808	Lactobacillus crispatus CIP 104459	MN744551.1	2601 bits(1408)	0.0	1408/1408	1	0/1408(0%)		no	1	0	1	none	Lactobacillus Medium
	PCK043	MN913809	Lactobacillus reuteri I49	CP015408.2	2761 bits(1495)	0.0	1516/1525	0.99	8/1525(0%)		no	5	0	5	none, CIP, VAN, ERY + SX	Lactobacillus Medium or mGAM
	PCK044	MN913810	Lactobacillus johnsonii ALB-7	LC511019.1	2359 bits(1277)	0.0	1285/1288	0.99	3/1288(0%)		no	1	0	1	ERY + CIP	mGAM
	PCK149	MN913852	Paenibacillus camelliae b11s-2	NR_116303.1	2560 bits(1386)	0.0	1450/1480	0.98	12/1480(0%)	Firmicutes: Paenibacillaceae	yes	1	0	1	heat	LB	4
	PCK056	MN913821	Brevibacillus agri RH01_05	KF957731.1	848 bits(459)	0.0	459/459	1	0/459(0%)		yes	1	0	1	heat	LB
	PCK061	MN913826	Paenibacillus barcinonensis B-329	KJ438704.1	821 bits(444)	0.0	444/444	1	0/444(0%)		yes	1	0	1	heat	LB
	PCK062	MN913827	Paenibacillus ginsengihumi DSM 21568	NR_044223.1	2335 bits(1264)	0.0	1269/1274	0.99	0/1274(0%)		yes	1	0	1	heat	LB
	PCK111	MN913845	Flavonifractor plautii DSM 29136	KU196086.1	918 bits(497)	0.0	534/552	0.97	2/552(0%)	Firmicutes: Ruminococcaceae	may be produced	1	1	2	EtOH for 1h or 4h	mGAM + rumen	44
	PCK134	MN913848	Flavonifractor plautii LBN 203	GU086206.1	2392 bits(1295)	0.0	1297/1298	0.99	0/1298(0%)		may be produced	4	6	10	none, CIP, VAN, GEN, SX, Neo, ERY + CIP ore EtOH for 1h or 4h	mGAM or mGAM + rumen or mGAM + rumen + st
	PCK136	MN913849	Pseudoflavonifractor sp. 60	MK287712.1	1893 bits(1025)	0.0	1085/1115	0.97	0/1115(0%)		may be produced	1	0	1	ERY + CIP	mGAM
	PCK014	MN913785	Flavonifractor plautii 265	NR_029356.1	2442 bits(1322)	0.0	1334/1340	0.99	0/1340(0%)		may be produced	1	0	1	EtOH for 1h	mGAM + rumen
	PCK015	MN913786	Anaeromassilibacillus sp. Marseille-P3371	LT725669.1	2399 bits(1299)	0.0	1349/1374	0.98	2/1374(0%)			1	0	1	EtOH for 1h	mGAM + rumen
	PCK019	MN913789	Intestinimonas butyriciproducens SRB-521-5-I	CP011524.1	2311 bits(1251)	0.0	1349/1400	0.96	3/1400(0%)		yes	1	0	1	EtOH for 4h	mGAM + rumen
	PCK205	MN913777	Flintibacter sp. KGMB00164	CP044227.1	2531 bits(1370)	0.0	1440/1475	0.98	1/1475(0%)		may be produced	1	0	1	Neo	mGAM
	PCK206	MN913843	Flavonifractor plautii 265	NR_029356.1	2324 bits(1258)	0.0	1259/1260	0.99	0/1260(0%)		may be produced	1	0	1	EtOH for 4h	mGAM
	PCK235	MN913802	Anaerotruncus colihominis HKU19	DQ002932.1	2575 bits(1394)	0.0	1413/1422	0.99	1/1422(0%)		no	1	4	5	EtOH for 1h	mGAM
	PCK048	MN913814	Flavonifractor plautii aK2	HQ455040.1	2405 bits(1302)	0.0	1302/1302	1	0/1302(0%)		may be produced	5	0	5	none, CIP, VAN or EtOH for 1h or 4h	mGAMm or mGAM + rumen
	PCK096	MN913842	Flavonifractor plautii 265	NR_029356.1	2364 bits(1280)	0.0	1284/1286	0.99	1/1286(0%)		may be produced	1	15	16	EtOH for 1h or 4h	mGAM or mGAM + rumen or mGAM + rumen + st
	PCK288	MN913870	Escherichia coli CR19	MN732568.1	1103 bits(597)	0.0	605/608	0.99	3/608(0%)	Proteobacteria: Enterobaciaceae	no	3	20	23	none or SX, ERY, GEN, VAN, ERY + SX	mGAMm or mGAM + rumen + st	33
	PCK290	MN913871	Klebsiella pneumoniae C1398	CP034420.1	2333 bits(1263)	0.0	1266/1269	0.99	0/1269(0%)		no	1	9	10	ERY or GEN or VAN or ERY + SX	mGAM
	PCK267	MN913869	Proteus mirabilis K817	CP044028.1	2351 bits(1273)	0.0	1280/1284	0.99	2/1284(0%)	Proteobacteria: Morganellaceae	no	1	2	3	none	mGAM	3
