# Supplementary material for: Caecal microbiota compositions from 7-day-old chicks reared in high-performance and low-performance industrial farms and systematic culturomics to select strains with anti-Campylobacter activity
Source: PLoS One. 2020 Aug 24;15(8):e0237541. doi: 10.1371/journal.pone.0237541 (PMC7446796; doi:10.1371/journal.pone.0237541)
Supplement: S4 Table — Inhibition diameters were measured and scored with the following parameters: (+) for inhibition diameters ≥ 2 mm, (+/-) for 0.1 to 1.9 mm, (-) when no inhibition was observed. nd: no done due to the absence of growth in tested conditions. (XLSX) [file pone.0237541.s007.xlsx]

## Sheet: Table S4
	Aerobic/facultative anaerobic strains tested	Bacteriocin activity against C. jejuni
		ATCC 700819						Farm #3 isolate
		Aerobic			Anaerobic			Aerobic			Anaerobic
		37°C	42°C		37°C	42°C		37°C	42°C		37°C	42°C
	PCK178_Lactobacillus crispatus (++)	(+)	nd		(-)	(+)		(-)	nd		(-)	(+)
	PCK039_Lactobacillus salivarius JCM1046 (++)	(+)	(+)		(-)	(-)		(+)	(+)		(-)	(-)
	PCK040_Lactobacillus johnsonii ALB-7 (++)	(+/-)	nd		(-)	(-)		(-)	nd		(-)	(-)
	PCK049_Bacillus horneckiae As-14 (++)	(+/-)	(-)		nd	nd		(-)	(-)		nd	nd
	PCK066_Escherichia coli CCFM8342 (++)	(+)	(-)		(-)	(-)		(+)	(-)		(-)	(-)
	PCK057_Enterococcus casseliflavus EC291 (++)	(+)	(+)		(+)	(+)		(+)	(-)		(+)	(+)
	PCK058_Enterococcus gallinarum (++)	(+)	(+)		(+)	(+)		(+)	(+/-)		(+)	(+)
	PCK069_Enterococcus durans (++)	(+)	-		(+)	(+)		(+/-)	(-)		(+/-)	(-)
	PCK074_Enterococcus avium strain Kerala14 (++)	(+)	(+)		(+)	(+)		(+)	(+)		(+)	(+)
	PCK043_Lactobacillus reuteri I49 (++)	(-)	-		-	-		-	-		-	-
	PCK045_Lactobacillus crispatus CIP 104459 (++)	(-)	-		-	-		-	-		-	-
	PCK150_Bacillus licheniformis L43 (++)	(-)	-		-	-		-	-		-	-
	PCK051_Bacillus licheniformis P8_B2 (++)	(-)	-		-	-		-	-		-	-
	PCK052_Bacillus niabensis XJ-1 (++)	(-)	-		-	-		-	-		-	-
	PCK053_Bacillus pumilus SH-B9 (++)	(-)	-		-	-		-	-		-	-
	PCK054_Bacillus subtilis ZD01 (++)	(-)	-		-	-		-	-		-	-
	PCK055_Bacillus thermoamylovorans R-7499 (++)	(-)	-		-	-		-	-		-	-
	PCK056_Brevibacillus agri RH01_05 (++)	(-)	-		-	-		-	-		-	-
	PCK059_Enterococcus hirae LIB 04 (++)	(-)	-		-	-		-	-		-	-
	PCK060_Paenibacillus amylolyticus CB46d (++)	(-)	-		-	-		-	-		-	-
	PCK061_Paenibacillus barcinonensis B-329 (++)	(-)	-		-	-		-	-		-	-
	PCK062_Paenibacillus ginsengihumi DSM 21568 (++)	(-)	-		-	-		-	-		-	-
	PCK063_Paenibacillus lactis MB 1871 (++)	(-)	-		-	-		-	-		-	-
	PCK065_Paenibacillus odorifer DSM 15391 (++)	(-)	-		-	-		-	-		-	-
	PCK088_Escherichia coli AQ15 (++)	(-)	-		-	-		-	-		-	-
	PCK073_Enterococcus faecium AHC4 (++)	(-)	-		-	-		-	-		-	-
