# Supplementary material for: Caecal microbiota compositions from 7-day-old chicks reared in high-performance and low-performance industrial farms and systematic culturomics to select strains with anti-Campylobacter activity
Source: PLoS One. 2020 Aug 24;15(8):e0237541. doi: 10.1371/journal.pone.0237541 (PMC7446796; doi:10.1371/journal.pone.0237541)
Supplement: S5 Table — Inhibition diameters were measured and scored with the following parameters: (+) for inhibition diameters ≥ 2 mm, (+/-) for 0.1 to 1.9 mm, (-) when no inhibition was observed. ‘-’: experiment was not performed. (XLSX) [file pone.0237541.s008.xlsx]

## Sheet: Table S5
	Anaerobic strains tested	Bacteriocin activity against C. jejuni ATCC 700819, with bacteria cultivated in anaerobic conditions at
		37°C	42°C
	PCK036_Bifidobacterium pseudolongum (++)	(-)	(-)
	PCK001_Massiliomicrobiota timonensis SN16 (++)	(-)	(-)
	PCK012_Massiliomicrobiota timonensis SN16 (+)	(-)	(-)
	PCK016_Erysipelatoclostridium ramosum CM-C50 (++)	(-)	(-)
	PCK022_[Clostridium] spiroforme JCM 1432_(++)	(-)	-
	PCK033_[Clostridium] saccharogumia SDG-Mt85-3Db_(-)	(-)	-
	PCK004_[Clostridium] innocuum I46_(++)	(-)	(-)
	PCK018_[Ruminococcus] torques_(+)	(-)	(-)
	PCK002_Drancourtella massiliensis GD1_(-)	(-)	(-)
	PCK020_Faecalimonas umbilicata 3CBH23_(-)	(-)	(-)
	PCK021_Blautia hansenii DSM 20583_(-)	(-)	-
	PCK024_Blautia hansenii DSM 20583_(-)	(-)	-
	PCK026_Blautia sp. SG772_(--)	(-)	-
	PCK027_[Ruminococcus] torques_(-)	(-)	(-)
	PCK028_[Clostridium] amygdalinum BN-1_(-)	(-)	(-)
	PCK003_Clostridium lentocellum DSM 5427_(--)	(-)	-
	PCK030_[Ruminococcus] torques 16S_(+)	(-)	(-)
	PCK032_Clostridiales sp. SM4/1_(++)	(-)	-
	PCK034_Blautia coccoides JCM 1395_(-)	(-)	(-)
	PCK006_[Clostridium] sphenoides ATCC 19403_(-)	(-)	-
	PCK007_Blautia producta ATCC27340_(--)	(-)	-
	PCK010_[Clostridium] leptum DSM753_(-)	(-)	(-)
	PCK013_Agathobaculum desmolans ATCC 43058_(-)	(-)	(-)
	PCK014_Flavonifractor plautii 265_(++)	(-)	(-)
	PCK015_Anaeromassilibacillus sp. Marseille-P3371_(+)	(-)	(-)
	PCK025_Fournierella massiliensis AT2_(++)	(-)	-
	PCK035_Anaerotruncus colihominis HKU19_(++)	(-)	-
	PCK046_Pseudoflavonifractor capillosus ATCC 29799_(+)	(-)	(-)
	PCK047_Flavonifractor plautii YL31_(+)	(-)	-
	PCK048_Flavonifractor plautii aK2_(++)	(-)	-
	PCK005_Flintibacter sp. KGMB00164_(-)	(-)	-
	PCK009_Anaeromassilibacillus senegalensis mt9_(-)	(-)	(-)
